# Supplementary material for: Characteristics of the gut microbiome in women with gestational diabetes mellitus: A systematic review
Source: PLoS One. 2022 Jan 13;17(1):e0262618. doi: 10.1371/journal.pone.0262618 (PMC8757951; doi:10.1371/journal.pone.0262618)
Supplement: S1 Table — (XLSX) [file pone.0262618.s001.xlsx]

## Sheet: Ark1
Study	Li et al. 202154	Wang et al. 202050	Liu et al. 202040 (T1)	Liu et al. 202040 (T2)	Mokkala et al. 202045	Xu et al. 202053	Chen et al. 202051	Zheng et al. 202049 (T1)	Zheng et al. 202049 (T2)	Cui et al. 202055	Hou et al. 202063	Ma et al. 202046	Wu et al. 201956	Cortez et al. 201858	Liu et al. 201957	Wang et al. 201859	Crusell et al. 201860 (T3)	Crusell et al. 201860 (8 months pp)	Hasan et al. 201862	Kuang et al. 201752	Mokkala et al. 201747	Gomez-Arango et al. 201648	Fugmann et al. 201561	Koren et al. 201212 (T1)	Koren et al. 201212 (T3)
Stat. Sig. Diff. Between cohorts
Observed species	no sig dif				No sig dif										↓GDM		no sig dif	no sig dif		↓ GDM
Phylogenetic diversity		↓ GDM													↓GDM									↓GDM
simpson	↓ in GDM					No sig. Dif.						↓GDM		↑GDM									no sig dif
Chao1 richness	no sig dif	no sig dif	↓ GDM	↓ GDM		no sig dif						↓GDM		↑GDM	↓GDM								no sig dif
Shannon	↑GDM	no sig dif		↓ GDM	No sig dif	No sig. Dif.	↓GDM	No sig. Dif.	No sig. Dif.			↓GDM	↓GDM	↑ GDM			no sig dif	no sig dif		↓ GDM			no sig dif
Alfa diversity						No sig. Dif.				NA	NA					NA			no sig dif		NA	NA
Beta diversity	sig dif	sig dif			No sig dif						NA		sig dif			sig dif			no sig dif		NA
Unweighted unifrac						Sig. Dif.		No sig. Dif.	No sig. Dif.			sig dif.		no sig dif			no sig dif							no sig dif	no sig dif
Weigthed unifrac						No sig. Dif.	Sig. Dif.					no sig dif		no sig dif								no sig dif		no sig dif	no sig dif
bray-curtis distance				sig dif	No sig dif	No sig. Dif.				no sig dif		no sig dif	sig dif						no sig dif	sig dif		no sig dif	no sig dif
pilou indices																	no sig dif	no sig dif						no sig dif	no sig dif
Ace	no sig dif	no sig dif				no sig dif						↓GDM
heip_5												↓GDM
dominance												↑ GDM*
Jaccard distance												sig dif.
inverse simpson and shannon indices																			no sig dif
OTU						No sig. Dif.	↓GDM					↓GDM							no sig dif
Stat. sig. diff. relative abundance? – phylum level										NA						no sig dif				no sig dif		NA		NA	NA
Actinobacteria							↓GDM				↑GDM						↑GDM	↑GDM
Bacteroidetes	↓GDM			↓ GDM			↑GDM				↑GDM
Firmicutes	↑GDM						↓GDM				↓GDM												↓GDM
Saccharibacteria														↑GDM
verrucomicrobiota															↑GDM
Stat. sig. diff. relative abundance? – class level										NA										no sig dif		NA	no sig dif	NA	NA
actinobacteria							↓GDM										↑GDM	↑GDM
Bacilli								↓GDM
bacteroidia	↓GDM						↑GDM														↓GDM
Betaproteobacteria	↓GDM						↑GDM
clostridia	↑GDM						↓GDM														↑GDM
coriobacteriia	↑GDM
Erysipelotrichia							↓GDM
Stat. sig. diff. relative abundance? – order level										NA												NA	no sig dif	NA	NA
actinomycetales																	↑GDM
Bacteroidales	↓GDM																				↓GDM
burkholderiales	↓GDM
clostridiales	↑GDM																			↓ GDM	↑GDM
coriobacteriales	↑GDM																↑GDM	↑GDM
Gastranaerophilales														↑GDM
Lactobacillales								↓GDM
Pasteurellales						↑GDM
pseudomonadales																		↓GDM
Stat. sig. diff. relative abundance? – family level										NA									no sig dif			NA		NA	NA
alcaligenaceae	↓GDM
Christensenellaceae														↑GDM
clostridiaceae_1																		↑GDM
coriobacteriaceae	↑GDM																↑GDM	↑GDM		↓ GDM
dethlosulfovibrionaceae	↓GDM
Enterobacteriaceae
Enterococcaceae		↓ GDM
Erysipelotrichaceae		↑GDM												↑GDM
fusobacteriaceae																		↓GDM
lachnospiraceae	↑GDM	↓↑ GDM												↑GDM
leuconostocaceae																	↑GDM
micrococcaceae																	↑GDM
Pasteurellaceae						↑GDM
Peptococcaceae														↑GDM
peptostreptococcaceae		↓↑ GDM
prevotellaceae		↑GDM
Rikenellaceae						↓GDM																	↑GDM
Ruminococcaceae	↑GDM	↓ GDM												↑GDM							↑GDM
Streptococcaceae								↓GDM	↓GDM
Veillonellaceae		↑GDM																					↑GDM
verrucomicrobiaceae		↑GDM
Stat. sig. diff. relative abundance? – genus level										NA									no sig dif			NA		NA	NA
acetivibrio																	↓GDM
actinomyces																	↑GDM
aggregatibacter																				↓ GDM
Akkermansia		↑GDM		↓GDM											↑GDM
Alistipese						↓GDM												↑GDM
allisonella		↑GDM
Anaerosporobacter																	↓GDM
Anaerostipes														↑GDM
Anaerovovorax																		↑GDM
atopobium							↑GDM
bacteroides							↑GDM							↑GDM			↓GDM	↓GDM
bifidobacterium							↓GDM							↑GDM
blautia	↑GDM			↑GDM										↑GDM			↑GDM
butyricicoccus																	↓GDM
butyricimonas				↓GDM			↑GDM
Campylobacter							↑GDM									?
ChristensenellaceaeR_7group				↓GDM										↑GDM
Clostridiales-Family XIII AD3011 group														↑GDM
clostridium
clostridium innocuum group		↑GDM
clostridium IV																	↓GDM	↓GDM
Clostridium XVIII																	↓GDM
clostridium_sensu_stricto														↑GDM				↑GDM
collinsella	↑GDM													↑GDM			↑GDM	↑GDM
coprococcus	↑GDM							↓ GDM	↓ GDM
dehalobacter																		↑GDM
desulfovibrio								↓ GDM									↑GDM
Dialister							↑GDM					↓ GDM
dorea	↑GDM													↑GDM
eggerthella									↑ GDM									↓GDM		↓ GDM
Eisenbergiella												↑ GDM		↑GDM
enterococcus		↓ GDM
Enterorhabdus														↑GDM
Erysipelotrichaceae_incertae_sedis																	↓GDM
eubacterium eligens group												↓ GDM
eubacterium xylanophilum group												↓ GDM
f_coriobacteriaceae;g_unclassified							↓GDM
f_Rikenellaceae;g_unclassified							↑GDM
f_ruminococcaceae;g_unclassified							↓GDM
f_ruminococcaceae;g_unclassified							↓GDM
f_veillonellaceae;g_unclassified							↓GDM
faecalibacterium		↓ GDM		↑ GDM											↓GDM		↓↑ GDM	↓↑ GDM
Flavonifractor									↓ GDM
fusobacterium																↑ GDM		↓GDM		↓ GDM
Gammaproteobacteria						↑ GDM
gemmiger							↓GDM
granulicatella																	↑ GDM
haemophilus						↑ GDM														↓ GDM
hafnia																		↑GDM
Holdemania									↑ GDM
Howardella																		↑GDM
intestinibacter		↓ GDM
Intestinimonas								↓ GDM									↓GDM
Isobaculum																	↓GDM	↓GDM
klebsiella		↓ GDM
lachnospira	↑GDM
Lachnospiracea_incertae_sedis																		↓GDM
Lachnospiraceae NK4A136 group												↑ GDM		↑GDM
Lachnospiraceae UCG-008														↑GDM
Lachnospiraceae UCG-010		↑GDM
Lachnospiraceae_N2004_group		↓ GDM
leuconostoc																	↑GDM
marvinbryantia																	↓ GDM
megamonas																				↑GDM
megasphaera									↑ GDM			↓ GDM
mitsuokella																				↓ GDM
mogibacterium																	↑GDM
norank_f_ruminococcaceae		↓ GDM
o_clostridiales;f_unclassified;g_unclassified							↓GDM
odoribacter				↓GDM			↑GDM
olsenella																		↑GDM
Oscillibacter																	↓ GDM
oscillospira							↓GDM
parabacteroides												↓ GDM								↑GDM
parasutterella												↓ GDM
Peptococcus								↓ GDM
phascolarctobacterium						↓GDM														↑GDM
Phreatobacter																		↑GDM
Porphyromonas																?
prevotella								↓ GDM
prevotella 2		↑GDM
prevotella 9														↑GDM
pyramidobacter	↓GDM
roseburia		↑GDM												↑GDM						↓ GDM
Rothia																	↑GDM
ruminiclostridium														↑GDM						↓ GDM
ruminiclostridium 5														↑GDM
ruminiclostridium 9														↑GDM
Ruminococcaceae NK4A214 group														↑GDM
Ruminococcaceae UCG 002												↓ GDM		↑GDM
Ruminococcaceae UCG 003												↓ GDM
Ruminococcaceae UCG 005												↓ GDM
Ruminococcaceae UCG 014														↑GDM
Ruminococcaceae;g_unclassified																					↑GDM
ruminococcus	↑GDM
Ruminococcus1														↑GDM
Ruminococcus2		↓ GDM															↑GDM	↓ GDM
Senegalimassilia														↑GDM
Snethia																?
Streptococcus								↓ GDM	↓GDM
Subdoligranulum														↑GDM
Sutterella	↓GDM						↑GDM										↓GDM
terrisporobacter		↑GDM
Tyzzerella 3		↑GDM
Tyzzerella 4												↑ GDM
unclassified_f_enterobacteriaceae		↓ GDM					↑GDM
unclassified_f_lachnospiraceae		↑GDM					↓GDM
veillonella								↓GDM									↓GDM
Stat. sig. diff. relative abundance? - species level					No sig. Dif.																	NA
Aeromicrobium massiliense																				↓ GDM
Alistipes finegoldii																				↓ GDM
Alistipes putredinis													↓ GDM
Alistipes senegalensis																				↓ GDM
Alistipes shahii																				↓ GDM
Bacteroides dorei													↑GDM
Bacteroides sp. 2_1_33B																				↑GDM
Bacteroides sp. 3 1 33FAA													↑GDM
Bacteroides sp. 3_1_19																				↑GDM
Bacteroides sp. D1																				↑GDM
Bifidobacterium adolescentis																				↓ GDM
Bifidobacterium bifidum																				↓ GDM
Bilophila sp. 4_1_30																				↑GDM
blautia producta	↑GDM
Capnocytophaga sp. oral taxon 338																				↑GDM
clostridium spiroforme	↑GDM
Clostridium sp. L2-50																				↑GDM
collinsella aerofaciens	↑GDM
Coprobacillus sp. 29_1																				↑GDM
coprococcus catus	↑GDM
Coprococcus comes																				↑GDM
Eubacterium coprostanoligenes														↑GDM
eubacterium dolichum	↑GDM
Eubacterium rectale														↓GDM
Eubacterium ruminantium														↑GDM
Eubacterium siraeum																				↓ GDM
Intestinibacter bartlettii																				↓ GDM
Lachnospiraceae bacterium oral taxon 082																				↑GDM
Lactobacillus casei													↓ GDM
Lactobacillus fermentum																				↑GDM
Lactobacillus salivarius																				↑GDM
Megamonas funiformis																				↑GDM
Megamonas rupellensis																				↑GDM
Megasphaera_unclassified
Methanobrevibacter smithii																				↓ GDM
Parabacteroides distasonis																				↑GDM
Parabacteroides goldsteinii																				↑GDM
Parabacteroides sp. 2_1_7																				↑GDM
Parabacteroides sp. 20_3																				↑GDM
Parabacteroides sp. D13																				↑GDM
Parabacteroides sp. D25																				↑GDM
Paraprevotella clara																				↑GDM
Phascolarctobacterium succinatutens																				↑GDM
pyramidobacter piscolens	↓ GDM
Roseburia intestinalis																				↓ GDM
Roseburia inulinivorans																				↓ GDM
ruminococcus callidus	↑GDM
ruminococcus gnavus	↑GDM
Ruminococcaceae;g_unclassified;s_unclassified																					↑GDM
Streptococcus agalactiae																				↑GDM
Streptococcus anginosus																				↑GDM
Weissella confusa																				↑GDM
