# Supplementary material for: Characteristics of the gut microbiome in women with gestational diabetes mellitus: A systematic review
Source: PLoS One. 2022 Jan 13;17(1):e0262618. doi: 10.1371/journal.pone.0262618 (PMC8757951; doi:10.1371/journal.pone.0262618)
Supplement: S2 Table — (XLSX) [file pone.0262618.s002.xlsx]

## Sheet: Ark1
		Study	Selection	Comparability	Exposure
		Mokkala et al. 202045	Good description of cases and controls. However, they exclude women with early onset of GDM and normal weight women.	They make adjustment for pre-pregnancy BMI and privious GDM	No blinding, but uses same methodology for assessing effects for case and control
		Ma et al. 202046	Good description of cases and controls. Case and control are good community representatives, and are well defined.	Matched for age, gestational age, and sample collection in the big data set. They chose their discovery set random. No significant difference in age, . There is significant difference in BMI in early pregnancy	No blinding, but uses same methodology for assessing effects for case and control
		Mokkala et al. 201847	Good description of cases and controls. However, they exclude normal weight women.	Adjusted for pre-pregnancy BMI and intervention. No significant difference in age, pre-pregnancy BMI, gestational weeks, and fat and fibre intake	No blinding, but uses same methodology for assessing effects for case and control
		Gomez-Arango et al. 201648	Case and control are okay community representatives. However, they exclude women with early onset of GDM and normal weight women. The focus of the study is not GDM and therefore the cases and controls are not well defined for our purpose.	Matched for age, BMI and etnicity.	No blinding, but uses same methodology for assessing effects for case and control
		Liu et al. 202040	Good description of cases and controls. Case and control are good community representatives, and are well defined.	Matched for pre-preganancy BMI and age. Samples are collected before treatment	No blinding, but uses same methodology for assessing effects for case and control
		Zheng et al. 202049	Good description of cases and controls. Case and control are good community representatives, and are well defined.	Control for BMI, total cholesterol, and total triglyceride. There is a significant difference in BMI.	No blinding, but uses same methodology for assessing effects for case and control
		Koren et al. 201212	Case and control are good community representatives. The focus of the study is not GDM and therefore the cases and controls are not well defined for our purpose	Not matched and no adjustment	No blinding, but uses same methodology for assessing effects for case and control
		Wang et al. 202050	Good description of cases and controls. Case and control are good community representatives, and are well defined.	Not matched, but they make adjustment for BMI and age	No blinding, but uses same methodology for assessing effects for case and control
		Chen et al. 202051	Good description of cases and controls. Case and control are good community representatives, and are well defined.	Matched for pre-preganancy BMI, parity, and age.	No blinding, but uses same methodology for assessing effects for case and control
		Kuang et al. 201752	Good description of cases and controls. Case and control are good community representatives, and are well defined.	Not matched. Significant difference in age and pre-pregnancy BMI	No blinding, but uses same methodology for assessing effects for case and control
		Xu et al. 202053	Good description of cases and controls. Case and control are good community representatives, and are well defined.	Adjusted for maternal obesity and insulin usage. There is no significant difference in age, prepregnancy BMI or parity.	No blinding, but uses same methodology for assessing effects for case and control
		Li et al. 202154	Good description of cases and controls. Case and control are good community representatives, and are well defined.	Not matched and no adjustment	No blinding, but uses same methodology for assessing effects for case and control
		Cui et al. 202055	Inadequate description of cases and controls, as they only mention use of antibiotics and probiotics, when the describe inclusion and exclusion criteria . Case and control are good community representatives and are well defined.	Not matched and no adjustment	No blinding, but uses same methodology for assessing effects for case and control
		Wu et al. 201956	Good description of cases. Case and control are good community representatives, and are well defined. Only singleton	Not matched. There is no significant difference in pre-pregnancy BMI, but there is a significant difference in age.	No blinding, but uses same methodology for assessing effects for case and control
		Liu et al. 201957	Case and control are okay community representatives. However, they only include women with GDM risk factors.	Not matched and no adjustment. There is no significant difference in age or BMI	No blinding, but uses same methodology for assessing effects for case and control
		Cortez et al. 201858	Good description of cases. Case and control are good community representatives, and are well defined.	Not matched and no adjustment. There is significant difference in age , pre-pregnancy BMI	No blinding, but uses same methodology for assessing effects for case and control
		Wang et al. 201859	Good description for GDM selection. GDM women and controls are good community representatives. However, the women are not weel-defined regarding age, pre-pregnancy BMI, and use of antibiotics	Not matched and no adjustment	No blinding, but uses same methodology for assessing effects for case and control
		Crusell et al. 201860	Case and control are okay community representatives. However, they only include women with GDM risk factors.	Adjusted for pre-pregnancy BMI. No significant difference in age. Significant difference in pre-pregnancy BMI	No blinding, but uses same methodology for assessing effects for case and control
		Fugmann et al. 201561	Good description of cases. The participants are collected from another cohort, where the selected the most insulin resistant women in ther post-GDM group, so therefore not random Case and control are good community representatives, and are well defined.	Not matched. No significant different in age. They made a permutation test and found no significant influence of age, BMI, time of delivery, and plasma leptin levels	No blinding, but uses same methodology for assessing effects for case and control
		Hasan et al. 201862	Good description of cases. Case and control are okay community representatives, and are well defined. They only include high risk women.	Not matched. No significant difference in age	No blinding, but uses same methodology for assessing effects for case and control
		Hou et al. 202063	Okay description of cases. Case and control are good community representatives, However time point of sample collection is not mentioned.	Not matched and no adjustment. There is a significant difference in prepregnancy BMI.	No blinding, but uses same methodology for assessing effects for case and control. The methods are not well described as the study does not mention the name of the extraction kit and the reference database
